# Supplementary material for: Leukocytes Transcriptome Analysis of Genes Associated with Epilepsy Duration and Age of Onset
Source: Mol Neurobiol. 2026 Apr 8;63(1):550. doi: 10.1007/s12035-026-05845-5 (PMC13061771; doi:10.1007/s12035-026-05845-5)
Supplement: Supplementary file 1 — Supplementary file1 (XLSX 32 KB) [file 12035_2026_5845_MOESM1_ESM.xlsx]

## Sheet: A
Genes significantly upregulated in long epilepsy duration
Gene_ID	log2FC	p_value	gene_symbol
ENSG00000008441	0.727018	0.0131455	NFIX
ENSG00000104783	0.71517	0.0354523	KCNN4
ENSG00000132819	0.83958	0.0400504	RBM38
ENSG00000141469	0.624143	0.0429626	SLC14A1
ENSG00000149260	0.712723	0.00429715	CAPN5
ENSG00000158578	1.11253	0.0192255	ALAS2
ENSG00000166171	0.668265	0.0209801	DPCD
ENSG00000166947	0.968717	0.00923243	EPB42
ENSG00000167994	0.872171	0.00574564	RAB3IL1
ENSG00000168785	0.501139	0.0200836	TSPAN5
ENSG00000172270	0.547834	0.0118347	BSG
ENSG00000176720	1.84883	0.0289921	BOK
ENSG00000184106	1.32687	0.0458406	TREML3P
ENSG00000196565	2.10791	0.00670618	HBG2
ENSG00000206433	2.45852	0.0329939	LST1
ENSG00000226182	3.2845	0.0282295	LST1
ENSG00000226752	1.40516	0.0390965	CUTALP
ENSG00000237112	1.77928	0.00411014	GABBR1

## Sheet: B
Genes significantly downregulated in long epilepsy duration
Gene_ID	log2FC	p_value	gene_symbol
ENSG00000118513	-0.59762	0.0439256	MYB
ENSG00000136243	-0.554181	0.0422261	NUP42
ENSG00000183134	-1.16305	0.0369759	PTGDR2
ENSG00000227816	-6.54021	0.0438168	TAP1
ENSG00000241296	-11.8331	0.0100953	HLA-DMB
ENSG00000242086	-0.798565	0.0466088	SDHAP2
ENSG00000261408	-1.68094	0.0397019	TEN1-CDK3
ENSG00000274176	-1.39993	0.00615395	CNOT3
ENSG00000274665	-1.49607	0.0211363	PVALB
ENSG00000274853	-7.72322	0.0460033	MRM1

## Sheet: C
Genes significantly positively correlated with epilepsy duration
Gene_ID	Spearman_corr	p_value	gene_symbol
ENSG00000104783	0.511046	0.0430652	KCNN4
ENSG00000164530	0.562593	0.0232885	PI16
ENSG00000166171	0.515464	0.040996	DPCD
ENSG00000167994	0.648012	0.00663484	RAB3IL1
ENSG00000176720	0.549338	0.0275183	BOK
ENSG00000184106	0.527247	0.0358431	TREML3P
ENSG00000196565	0.530192	0.0346351	HBG2
ENSG00000204351	0.552283	0.0265312	SKIV2L
ENSG00000206433	0.552283	0.0265312	LST1
ENSG00000226752	0.583211	0.017724	CUTALP
ENSG00000231048	0.621503	0.0101694	LST1
ENSG00000237112	0.564065	0.0228513	GABBR1
ENSG00000241674	0.568484	0.0215777	HLA-DMB
ENSG00000278312	0.516412	0.0405623	LENG9
ENSG00000278619	0.509573	0.043772	MRM1

## Sheet: D
Genes significantly negatively correlated with epilepsy duration
Gene_ID	Spearman_corr	p_value	gene_symbol
ENSG00000068650	-0.653904	0.00600212	ATP11A
ENSG00000089902	-0.516937	0.0403231	RCOR1
ENSG00000100154	-0.565538	0.0224205	TTC28
ENSG00000106477	-0.527247	0.0358431	CEP41
ENSG00000113924	-0.506628	0.0452116	HGD
ENSG00000134463	-0.58763	0.0166792	ECHDC3
ENSG00000134824	-0.594993	0.0150449	FADS2
ENSG00000144645	-0.564065	0.0228513	OSBPL10
ENSG00000149485	-0.639176	0.00768233	FADS1
ENSG00000205740	-0.57732	0.0191954	LOC107984285
ENSG00000227816	-0.545052	0.0290043	TAP1
ENSG00000232957	-0.522828	0.0377144	HLA-DOA
ENSG00000274012	-0.524301	0.0370826	RN7SL2
ENSG00000274176	-0.605303	0.0129699	CNOT3
ENSG00000274185	-0.512519	0.0423669	LILRA4
ENSG00000274853	-0.660825	0.00532119	MRM1
ENSG00000275470	-0.537667	0.0317079	LENG8-AS1
ENSG00000276168	-0.503682	0.0466864	RN7SL1
ENSG00000282608	-0.508101	0.0444875	ADORA3

## Sheet: E
Genes significantly positively correlated with epilepsy duration (Partial Spearman correlation)
Gene_ID	Partial_Spearman_corr	p_value	gene_symbol
ENSG00000061987	0.572591	0.0408367	MON2
ENSG00000088387	0.591811	0.0331136	DOCK9
ENSG00000111863	0.572305	0.0409609	ADTRP
ENSG00000113924	0.561768	0.0457188	HGD
ENSG00000119681	0.555175	0.0488911	LTBP2
ENSG00000120647	0.553193	0.0498747	CCDC77
ENSG00000129824	0.648517	0.0165	RPS4Y1
ENSG00000130656	0.593147	0.0326199	HBZ
ENSG00000134352	0.567084	0.0432715	IL6ST
ENSG00000141469	0.590062	0.0337685	SLC14A1
ENSG00000154027	0.561342	0.0459195	AK5
ENSG00000163170	0.561105	0.0460309	BOLA3
ENSG00000166770	0.699501	0.00778484	ZNF667-AS1
ENSG00000167664	0.580607	0.0374725	TMIGD2
ENSG00000170486	0.56742	0.0431198	KRT72
ENSG00000170854	0.57095	0.0415518	RIOX2
ENSG00000172058	0.563388	0.0449629	SERF1A
ENSG00000173272	0.587113	0.0348936	MZT2A
ENSG00000179344	0.645643	0.0171472	HLA-DQB1
ENSG00000180008	0.576655	0.0391048	SOCS4
ENSG00000180787	0.594352	0.0321788	ZFP3
ENSG00000181218	0.590209	0.0337129	H2AW
ENSG00000181652	0.566776	0.0434104	ATG9B
ENSG00000182871	0.604157	0.0287525	COL18A1
ENSG00000183837	0.581226	0.0372213	PNMA3
ENSG00000183878	0.581549	0.0370909	UTY
ENSG00000188785	0.598836	0.0305769	ZNF548
ENSG00000189283	0.64058	0.0183333	FHIT
ENSG00000196126	0.623443	0.0228054	HLA-DRB1
ENSG00000196735	0.651692	0.0158065	HLA-DQA1
ENSG00000203875	0.574363	0.0400749	SNHG5
ENSG00000211772	0.658569	0.0143794	TRBC2
ENSG00000213920	0.619326	0.0239903	MDP1
ENSG00000225756	0.724019	0.00513713	DBH-AS1
ENSG00000227460	0.554693	0.049129	SYNGAP1
ENSG00000233355	0.589933	0.0338171	CHRM3-AS2
ENSG00000235532	0.580456	0.0375341	LINC00402
ENSG00000239329	0.630673	0.02083	HLA-DMB
ENSG00000241674	0.688016	0.00933456	HLA-DMB
ENSG00000266402	0.574382	0.0400671	SNHG25
ENSG00000269893	0.607055	0.0277934	SNHG8
ENSG00000272835	0.579716	0.0378362	SMDT1
ENSG00000272901	0.57606	0.0393549	SMDT1
ENSG00000273590	0.57232	0.0409544	SMIM11B
ENSG00000276276	0.639686	0.018549	ARL17A
ENSG00000277092	0.578671	0.0382658	LILRA4
ENSG00000277656	0.705768	0.00702668	GSTT1
ENSG00000278619	0.681709	0.0102796	MRM1
ENSG00000281763	0.561829	0.0456904	DHX36
ENSG00000282091	0.563678	0.0448284	LOC100505915

## Sheet: F
Genes significantly negatively correlated with epilepsy duration (Partial Spearman correlation)
Gene_ID	Partial_Spearman_corr	p_value	gene_symbol
ENSG00000006125	-0.563832	0.044757	AP2B1
ENSG00000088826	-0.579282	0.0380142	SMOX
ENSG00000113658	-0.56561	0.0439403	SMAD5
ENSG00000115084	-0.568405	0.0426782	SLC35F5
ENSG00000122483	-0.649104	0.01637	CCDC18
ENSG00000122786	-0.560814	0.0461685	CALD1
ENSG00000123240	-0.589072	0.0341431	OPTN
ENSG00000135525	-0.558992	0.0470359	MAP7
ENSG00000138709	-0.640279	0.0184057	LARP1B
ENSG00000138758	-0.6851	0.00976288	SEPTIN11
ENSG00000156030	-0.555383	0.0487889	MIDEAS
ENSG00000162614	-0.555685	0.04864	NEXN
ENSG00000165995	-0.567381	0.0431376	CACNB2
ENSG00000198160	-0.649711	0.0162365	MIER1
ENSG00000198695	-0.593822	0.0323722	ND6
ENSG00000224774	-0.75389	0.0029142	CSNK2B
ENSG00000225972	-0.555837	0.0485657	MTND1P23
ENSG00000227357	-0.616835	0.0247292	HLA-DRB4
ENSG00000230678	-0.572475	0.0408873	BRD2
ENSG00000233209	-0.573226	0.0405625	HLA-DQB1
ENSG00000234623	-0.569001	0.0424124	MOG
ENSG00000274853	-0.702462	0.00741928	MRM1

## Sheet: G
Genes significantly upregulated in AOE
Gene_ID	log2FC	p_value	gene_symbol
ENSG00000006125	0.759219	0.0322797	AP2B1
ENSG00000017797	0.867032	0.0383621	RALBP1
ENSG00000079482	1.12677	0.0404914	OPHN1
ENSG00000083896	0.868085	0.0406282	YTHDC1
ENSG00000110799	1.4527	0.0404784	VWF
ENSG00000112531	0.958396	0.0302382	QKI
ENSG00000113742	0.708818	0.0347062	CPEB4
ENSG00000118507	0.861362	0.0203369	AKAP7
ENSG00000119636	0.772901	0.0144018	BBOF1
ENSG00000124795	1.02747	0.0434292	DEK
ENSG00000130202	1.23496	0.032324	NECTIN2
ENSG00000130529	0.924076	0.0221315	TRPM4
ENSG00000135525	1.68565	0.00577799	MAP7
ENSG00000136819	0.828386	0.013802	C9orf78
ENSG00000137073	0.952707	0.0167113	UBAP2
ENSG00000138593	0.679624	0.0379016	SECISBP2L
ENSG00000138709	0.555732	0.00782335	LARP1B
ENSG00000138758	1.11544	0.0358734	SEPTIN11
ENSG00000143367	0.689818	0.0211635	TUFT1
ENSG00000145703	0.564061	0.0442264	IQGAP2
ENSG00000156030	0.710591	0.0301942	MIDEAS
ENSG00000156313	0.906851	0.00669286	RPGR
ENSG00000166783	0.770564	0.0160921	MARF1
ENSG00000167670	0.76872	0.0412958	CHAF1A
ENSG00000168314	0.89614	0.0154133	MOBP
ENSG00000179820	0.805516	0.0341187	MYADM
ENSG00000198162	0.561752	0.0171176	MAN1A2
ENSG00000206395	7.56159	0.0173943	DDAH2
ENSG00000215328	10.4627	0.0346978	HSPA1A
ENSG00000224774	2.61434	0.0116102	CSNK2B
ENSG00000227816	6.72856	0.037146	TAP1
ENSG00000228284	2.88082	0.0264584	HLA-DQA1
ENSG00000229807	7.36979	0.000387573	XIST
ENSG00000241296	12.0147	0.00869223	HLA-DMB
ENSG00000241713	8.86404	0.0274635	LY6G5B
ENSG00000274853	8.19772	0.032318	MRM1
ENSG00000276340	6.43593	0.0485531	ZNF623

## Sheet: H
Genes significantly downregulated in AOE
Gene_ID	log2FC	p_value	gene_symbol
ENSG00000012817	-7.32669	0.0445794	KDM5D
ENSG00000088387	-1.06761	0.015936	DOCK9
ENSG00000099725	-3.87829	0.00238585	PRKY
ENSG00000105610	-0.735098	0.0380762	KLF1
ENSG00000111863	-1.32058	0.0152469	ADTRP
ENSG00000113924	-0.766698	0.0313831	HGD
ENSG00000114374	-5.63859	0.0290054	USP9Y
ENSG00000121741	-1.29298	0.0489075	ZMYM2
ENSG00000123453	-1.15741	0.016862	SARDH
ENSG00000129521	-1.83283	0.0206186	EGLN3
ENSG00000129824	-8.73	0.00624138	RPS4Y1
ENSG00000131002	-10.9194	0.0042943	TXLNGY
ENSG00000134352	-1.01283	0.0145519	IL6ST
ENSG00000166770	-1.62896	0.00337048	ZNF667-AS1
ENSG00000170486	-1.99759	0.0379295	KRT72
ENSG00000179344	-6.27743	0.0374377	HLA-DQB1
ENSG00000183878	-4.71403	0.0189413	UTY
ENSG00000186854	-1.19222	0.0485602	TRABD2A
ENSG00000189283	-1.17016	0.0222884	FHIT
ENSG00000196126	-4.20032	0.037436	HLA-DRB1
ENSG00000196735	-6.21581	0.0365038	HLA-DQA1
ENSG00000198692	-3.75857	0.0182979	EIF1AY
ENSG00000225756	-1.84939	0.00106054	DBH-AS1
ENSG00000232021	-1.43461	0.0426825	LEF1-AS1
ENSG00000235532	-1.61415	0.0369395	LINC00402
ENSG00000237550	-1.02265	0.0491481	RPL9P8
ENSG00000239329	-11.8254	0.00549503	HLA-DMB
ENSG00000240118	-6.64958	0.0407431	PSMB9
ENSG00000240389	-7.97088	0.0432174	EGFL8
ENSG00000276042	-1.82084	0.0303637	LILRB4
ENSG00000276802	-1.13299	0.0201934	HERC2

## Sheet: I
Genes significantly positively correlated with age of onset
Gene_ID	Spearman_corr	p_value	gene_symbol
ENSG00000115084	0.533531	0.0333032	SLC35F5
ENSG00000130202	0.593959	0.0152666	NECTIN2
ENSG00000130529	0.504054	0.0464983	TRPM4
ENSG00000135525	0.616066	0.01105	MAP7
ENSG00000138709	0.508476	0.0443044	LARP1B
ENSG00000143367	0.6367	0.00799817	TUFT1
ENSG00000151466	0.511424	0.0428855	SCLT1
ENSG00000154122	0.607223	0.0126095	ANKH
ENSG00000156313	0.549743	0.0273807	RPGR
ENSG00000165115	0.520267	0.0388327	KIF27
ENSG00000206376	0.530413	0.0345459	EHMT2
ENSG00000206395	0.549889	0.0273314	DDAH2
ENSG00000215328	0.536043	0.0323272	HSPA1A
ENSG00000224774	0.648491	0.00658155	CSNK2B
ENSG00000227816	0.569106	0.0214029	TAP1
ENSG00000228284	0.57922	0.0187108	HLA-DQA1
ENSG00000229807	0.614593	0.0112988	XIST
ENSG00000234623	0.52476	0.0368874	MOG
ENSG00000241296	0.75697	0.000686339	HLA-DMB
ENSG00000257017	0.512897	0.0421889	HP
ENSG00000272602	0.546796	0.0283925	ZNF595
ENSG00000274853	0.63937	0.00765795	MRM1

## Sheet: J
Genes significantly negatively correlated with age of onset
Gene_ID	Spearman_corr	p_value	gene_symbol
ENSG00000012817	-0.518938	0.0394224	KDM5D
ENSG00000088387	-0.624909	0.00964643	DOCK9
ENSG00000099725	-0.52174	0.0381863	PRKY
ENSG00000129824	-0.542374	0.0299635	RPS4Y1
ENSG00000131002	-0.541572	0.0302555	TXLNGY
ENSG00000176720	-0.511424	0.0428855	BOK
ENSG00000179344	-0.601328	0.0137415	HLA-DQB1
ENSG00000183020	-0.54827	0.0278831	AP2A2
ENSG00000183878	-0.582168	0.017978	UTY
ENSG00000196735	-0.543848	0.0294327	HLA-DQA1
ENSG00000225756	-0.729552	0.00133876	DBH-AS1
ENSG00000231225	-0.508476	0.0443044	MICA
ENSG00000239329	-0.606191	0.0128022	HLA-DMB
ENSG00000241674	-0.745765	0.000910746	HLA-DMB

[truncated: 2 more sheets: K, L]
